# Supplementary material for: Availability, Accessibility, and Suitability of Native Flowers from Central Chile to Mastrus ridens, a Parasitoid of Codling Moth
Source: Insects. 2025 Jun 26;16(7):665. doi: 10.3390/insects16070665 (PMC12295075; doi:10.3390/insects16070665)
Supplement: Supplementary file 1 [file insects-16-00665-s001.zip]

Archive with 1 entries (1 files):
- insects-3685632-supplementary.pdf
